# Supplementary material for: Prevalence, incidence and carrier frequency of 5q–linked spinal muscular atrophy – a literature review
Source: Orphanet J Rare Dis. 2017 Jul 4;12:124. doi: 10.1186/s13023-017-0671-8 (PMC5496354; doi:10.1186/s13023-017-0671-8)
Supplement: Supplementary file 2 — Overview carrier frequencies of SMA. (XLS 94 kb) [file 13023_2017_671_MOESM2_ESM.xls]

## Sheet: add 1_car freq all studies
Additional file 2: Table S1. Overview carrier frequencies of SMA
Country	Ethnicitya	No of carriers	Total no	Carrier frequency	1 in	Notes	Reference
Sweden	Caucasian	9	502	0.0179	56		Corcia_2012 [1]
Netherlands	Caucasian	5	100	0.05	20		Veldink_2001 [2]
Netherlands	Caucasian	3	175	0.0171	58		Veldink_2005 [3]
Germany	Caucasian	4	140	0.0286	35		Feldkötter_2002 [4]
Germany	Caucasian	4	100	0.04	25		Anhuf_2003 [5]
France	Caucasian	11	375	0.0293	34	Includes data Gerard_2002 [6]	Cusin_2003 [7]
France	Caucasian	13	621	0.0209	48		Corcia_2006 [8]
Portugal	Caucasian	6	332	0.0193	52		Gonçalves-Rocha_2011 [9]
Spain (Granada)	Caucasian	8	370	0.0228	44b	Only men	Landaburu_2013 [10]
Italy (Sicily)	Caucasian	13	450	0.0289	35		Cali_2014 [11]
Poland	Caucasian	17	600	0.0283	35		Jedrzejowska_2010 [12]
Morocco	Arab	6	150	0.04	25		Lyahyai_2012 [13]
South Africa	Mix	19	600	0.0317	32		Labrum_2007 [14]
	Black	6	300	0.02	50	Black
	Caucasian	13	300	0.0433	23	White
Sub-Saharan Africa	Black	6	868	0.0069	145		Sangaré_2014 [15]
	Black	3	628	0.0048	209	Mali
	Black	2	120	0.0167	60	Nigeria
	Black	1	120	0.0083	120	Kenya
Israel	Arab	19	185	0.1027	10	Isolated population (excluded cases with family history)	Basel-Vanagaite_2008 [16]
Israel	Mix	145	9037	0.016			Sukenik-Halevy_2010 [17]
	Jewish	58	3940	0.0147	68	Ashkenazi Jews
	Jewish	10	780	0.0128	78	North African Jews
	Other	9	689	0.0131	77	Iranian and Iraqi Jews
	Jewish	2	204	0.0098	102	Yemenite Jews
	Jewish	3	246	0.0122	82	Balkan Jews
	Jewish	3	155	0.0194	52	Georgian Jews
	Jewish	33	1697	0.0194	51	Others with mixed Ashkenazi origin
	Jewish	26	1326	0.0196	51	Others with no Ashkenazi origin
Israel	Mix	823	47158	0.0175	57		Zlotogora_2016 [18]
	Jewish	650	36933	0.0176	57	Israeli Jewish
	Arab	38	1091	0.0348	29	Christian Arabs
	Other	29	1367	0.0212	47	Druze
	Arab	106	7767	0.0136	73	Non-Bedouin Muslim Arabs
Israel	Jewish	159	6394	0.0249	40		Ben-Shachar_2011 [19]
Saudi-Arabia	Arab	2	50	0.04	25		Majumdar_2005 [20]
Iran	Iranian	10	200	0.05	20		Hasanzad_2010 [21]
China (Hongkong)	Asian	9	569	0.0158	63		Chan_2004 [22]
China (Guangdong province)	Asian	41	1712	0.0239	42		Sheng-Yuan_2010 [23]
South-Korea	Asian	7	326	0.0215	47		Lee_2004 [24]
South-Korea	Asian	2	100	0.02	50		Yoon_2010 [25]
Taiwan	Asian	6	310	0.0194	52		Huang_2007 [26]
Taiwan (Kaohsiung)	Asian	4	163	0.025	41		Chen_2011 [27]
Taiwan	Asian	2309	109649	0.0211	47		Su_2011 [28]
Taiwan (Taipei)	Asian	15	453	0.0331	30		Wang_2015 [29]
Australia/New Zealand	Caucasian	3	147	0.0204	49		Smith_2007 [30]
USA/ Canada (Ohio/ Montreal)	Mix	1	54	0.0185	54		McAndrew_1997 [31]
USA	Mix	3	100	0.03	33		Mailman_2002 [32]
USA	Mix	87	5102	0.0171			Hendrickson_2009 [33]
	Caucasian	28	1028	0.0272	35b	Caucasian
	Jewish	22	1002	0.022	41b	Ashkenazi Jewish
	Asian	18	1027	0.0175	53b	Asian
	Black	11	1015	0.0108	66b	African American
	Hispanic	8	1030	0.0078	117b	Hispanic
USA	Mix	5	277	0.0181	55	Only men	Callum_2010 [34]
	Caucasian	5	186	0.0269	37	Caucasian (non-Jewish)
	Jewish	0	36			Jewish (Ashkenazi/Sephardic)
	Hispanic	0	21			Hispanic
	Black	0	9			African American
	Asian	0	10			Asian
USA (mainly Northeast)	Caucasian	3	191	0.0157	64	Mainly Caucasian	Ogino_2002 [35]
USA (South Dakota)	Other	177	1414	0.1252	8	Hutterites (Schmiedeleut)	Chong_2011[36]
USA (Greater New York	Mix	35	1923	0.0182	55		Luo_2014 [37]
Metropolitan Area)	Jewish	15	677	0.0222	41b	Ashkenazi Jewish
	Black	5	276	0.0181	55	African American
	Asian	2	250	0.008	125	Asian
	Hispanic	1	262	0.0038	262	Hispanic
	Caucasian	12	458	0.0262	38	Caucasian
USA (Pennsylvania)	Mix	1	40	0.025	40		Chen_1999 [38]
USA (Pennsylvania)	Mix	4	176	0.0227	44		Ogino_2004 [39]
USA (Columbus)	Caucasian	16	500	0.032	31	90% Caucasian	Prior_2010 [40]
USA/ Puerto Rico	Mix	1162	68945	0.0185	54b		Sugarman_2012 [41]
	Caucasian	494	24471	0.0213	47b	Caucasian
	Jewish	78	5806	0.0149	67b	Ashkenazi Jewish
	Asian	73	4647	0.0169	59b	Asian
	Hispanic	101	7655	0.0147	68b	Hispanic
	Asian Indian	17	976	0.0192	52b	Asian Indian
	Black	48	4883	0.0139	72b	African American
Mexico (Central and Northeast)	Hispanic	11	420	0.0262	38	Mestizo population	Contreras-Capetillo_2015 [42]
Brazil (mostly Southeast)	Mix	4	150	0.0267	38		Bueno_2011 [43]
1000 Genomes Project	Mix	36	2501	0.0144	69		Larson_2015 [44]
Phase 3	Caucasian	13	503	0.0258	39	Caucasian
	Black	4	661	0.0061	165	Black
	Asian	6	502	0.012	84	Asian
	Hispanic	6	261	0.023	44	Hispanic
	Asian Indian	3	489	0.0061	163	Asian Indian
Included are studies with either determination of the carrier frequency as primary goal, population screening studies or the control population of studies in which the SMN1 gene was investigated for other purposes. Studies or cases with a family history of SMA have been excluded.
Studies have been grouped by geographical region and ethnicity of study population is indicated
a) Ethnicity as described in article or based on large majority of the population in the studied country. Small ethnic groups have been assigned to ‘Other’. In case no clear majority exist in the country, study has been assigned to ‘Mix’. b) Carrier frequencies calculated by authors taking also ‘2+0’, ‘1+1D’ and ‘2+1D’ genotypes into account/ adjusting for false negatives.
1. Corcia P, Ingre C, Blasco H, Press R, Praline J, et al. Homozygous SMN2 deletion is a protective factor in the Swedish ALS population. Eur J Hum Genet. 2012; 20:588-91.
2. Veldink JH, van den Berg LH, Cobben JM, Stulp RP, De Jong JM, et al. Homozygous deletion of the survival motor neuron 2 gene is a prognostic factor in sporadic ALS. Neurology. 2001; 56:749-52.
3. Veldink JH, Kalmijn S, Van der Hout AH, Lemmink HH, Groeneveld GJ, et al. SMN genotypes producing less SMN protein increase susceptibility to and severity of sporadic ALS. Neurology. 2005; 65:820-5.
4. Feldkotter M, Schwarzer V, Wirth R, Wienker TF, Wirth B. Quantitative analyses of SMN1 and SMN2 based on real-time lightCycler PCR: fast and highly reliable carrier testing and prediction of severity of spinal muscular atrophy. Am J Hum Genet. 2002; 70:358-68.
5. Anhuf D, Eggermann T, Rudnik-Schoneborn S, Zerres K. Determination of SMN1 and SMN2 copy number using TaqMan technology. Hum Mutat. 2003; 22:74-8.
6. Gerard B, Ginet N, Matthijs G, Evrard P, Baumann C, et al. Genotype determination at the survival motor neuron locus in a normal population and SMA carriers using competitive PCR and primer extension. Hum Mutat. 2000; 16:253-63.
7. Cusin V, Clermont O, Gerard B, Chantereau D, Elion J. Prevalence of SMN1 deletion and duplication in carrier and normal populations: implication for genetic counselling. J Med Genet. 2003; 40:e39.
8. Corcia P, Camu W, Halimi JM, Vourc'h P, Antar C, et al. SMN1 gene, but not SMN2, is a risk factor for sporadic ALS. Neurology. 2006; 67:1147-50.
9. Goncalves-Rocha M, Oliveira J, Rodrigues L, Santos R. New approaches in molecular diagnosis and population carrier screening for spinal muscular atrophy. Genet Test Mol Biomarkers. 2011; 15:319-26.
10. Landaburu I, Gonzalvo MC, Clavero A, Ramirez JP, Yoldi A, et al. Genetic testing of sperm donors for cystic fibrosis and spinal muscular atrophy: evaluation of clinical utility. Eur J Obstet Gynecol Reprod Biol. 2013; 170:183-7.
11. Cali F, Ruggeri G, Chiavetta V, Scuderi C, Bianca S, et al. Carrier screening for spinal muscular atrophy in Italian population. J Genet. 2014; 93:179-81.
12. Jedrzejowska M, Milewski M, Zimowski J, Zagozdzon P, Kostera-Pruszczyk A, et al. Incidence of spinal muscular atrophy in Poland--more frequent than predicted? Neuroepidemiology. 2010; 34:152-7.
13. Lyahyai J, Sbiti A, Barkat A, Ratbi I, Sefiani A. Spinal muscular atrophy carrier frequency and estimated prevalence of the disease in Moroccan newborns. Genet Test Mol Biomarkers. 2012; 16:215-8.
14. Labrum R, Rodda J, Krause A. The molecular basis of spinal muscular atrophy (SMA) in South African black patients. Neuromuscul Disord. 2007; 17:684-92.
15. Sangare M, Hendrickson B, Sango HA, Chen K, Nofziger J, et al. Genetics of low spinal muscular atrophy carrier frequency in sub-Saharan Africa. Ann Neurol. 2014; 75:525-32.
16. Basel-Vanagaite L, Taub E, Drasinover V, Magal N, Brudner A, et al. Genetic carrier screening for spinal muscular atrophy and spinal muscular atrophy with respiratory distress 1 in an isolated population in Israel. Genet Test. 2008; 12:53-6.
17. Sukenik-Halevy R, Pesso R, Garbian N, Magal N, Shohat M. Large-scale population carrier screening for spinal muscular atrophy in Israel--effect of ethnicity on the false-negative rate. Genet Test Mol Biomarkers. 2010; 14:319-24.
18. Zlotogora J, Grotto I, Kaliner E, Gamzu R. The Israeli national population program of genetic carrier screening for reproductive purposes. Genet Med. 2016; 18:203-6.
19. Ben-Shachar S, Orr-Urtreger A, Bardugo E, Shomrat R, Yaron Y. Large-scale population screening for spinal muscular atrophy: clinical implications. Genet Med. 2011; 13:110-4.
20. Majumdar R, Rehana Z, Al Jumah M, Fetaini N. Spinal muscular atrophy carrier screening by multiplex polymerase chain reaction using dried blood spot on filter paper. Ann Hum Genet. 2005; 69:216-21.
21. Hasanzad M, Azad M, Kahrizi K, Saffar BS, Nafisi S, et al. Carrier frequency of SMA by quantitative analysis of the SMN1 deletion in the Iranian population. Eur J Neurol. 2010; 17:160-2.
22. Chan V, Yip B, Yam I, Au P, Lin CK, et al. Carrier incidence for spinal muscular atrophy in southern Chinese. J Neurol. 2004; 251:1089-93.
23. Sheng-Yuan Z, Xiong F, Chen YJ, Yan TZ, Zeng J, et al. Molecular characterization of SMN copy number derived from carrier screening and from core families with SMA in a Chinese population. Eur J Hum Genet. 2010; 18:978-84.
24. Lee TM, Kim SW, Lee KS, Jin HS, Koo SK, et al. Quantitative analysis of SMN1 gene and estimation of SMN1 deletion carrier frequency in Korean population based on real-time PCR. J Korean Med Sci. 2004; 19:870-3.
25. Yoon S, Lee CH, Lee KA. Determination of SMN1 and SMN2 copy numbers in a Korean population using multiplex ligation-dependent probe amplification. Korean J Lab Med. 2010; 30:93-6.
26. Huang CH, Chang YY, Chen CH, Kuo YS, Hwu WL, et al. Copy number analysis of survival motor neuron genes by multiplex ligation-dependent probe amplification. Genet Med. 2007; 9:241-8.
27. Chen TH, Tzeng CC, Wang CC, Wu SM, Chang JG, et al. Identification of bidirectional gene conversion between SMN1 and SMN2 by simultaneous analysis of SMN dosage and hybrid genes in a Chinese population. J Neurol Sci. 2011; 308:83-7.
28. Su YN, Hung CC, Lin SY, Chen FY, Chern JP, et al. Carrier screening for spinal muscular atrophy (SMA) in 107,611 pregnant women during the period 2005-2009: a prospective population-based cohort study. PLoS One. 2011; 6:e17067.
29. Wang KC, Chang CC, Chang YF, Wang SH, Chiang CK, Tsai CP. Evaluation and characterization of a high-resolution melting analysis kit for rapid carrier-screening test of spinal muscular atrophy. J Neurogenet. 2015; 29:113-6.
30. Smith M, Calabro V, Chong B, Gardiner N, Cowie S, du Sart D. Population screening and cascade testing for carriers of SMA. Eur J Hum Genet. 2007; 15:759-66.
31. McAndrew PE, Parsons DW, Simard LR, Rochette C, Ray PN, et al. Identification of proximal spinal muscular atrophy carriers and patients by analysis of SMNT and SMNC gene copy number. Am J Hum Genet. 1997; 60:1411-22.
32. Mailman MD, Heinz JW, Papp AC, Snyder PJ, Sedra MS, et al. Molecular analysis of spinal muscular atrophy and modification of the phenotype by SMN2. Genet Med. 2002; 4:20-6.
33. Hendrickson BC, Donohoe C, Akmaev VR, Sugarman EA, Labrousse P, et al. Differences in SMN1 allele frequencies among ethnic groups within North America. J Med Genet. 2009; 46:641-4.
34. Callum P, Iger J, Ray M, Sims CA, Falk RE. Outcome and experience of implementing spinal muscular atrophy carrier screening on sperm donors. Fertil Steril. 2010; 94:1912-4.
35. Ogino S, Leonard DG, Rennert H, Wilson RB. Spinal muscular atrophy genetic testing experience at an academic medical center. J Mol Diagn. 2002; 4:53-8.
36. Chong JX, Oktay AA, Dai Z, Swoboda KJ, Prior TW, Ober C. A common spinal muscular atrophy deletion mutation is present on a single founder haplotype in the US Hutterites. Eur J Hum Genet. 2011; 19:1045-51.
37. Luo M, Liu L, Peter I, Zhu J, Scott SA, et al. An Ashkenazi Jewish SMN1 haplotype specific to duplication alleles improves pan-ethnic carrier screening for spinal muscular atrophy. Genet Med. 2014; 16:149-56.
38. Chen KL, Wang YL, Rennert H, Joshi I, Mills JK, et al. Duplications and de novo deletions of the SMNt gene demonstrated by fluorescence-based carrier testing for spinal muscular atrophy. Am J Med Genet. 1999; 85:463-9.
39. Ogino S, Wilson RB, Gold B. New insights on the evolution of the SMN1 and SMN2 region: simulation and meta-analysis for allele and haplotype frequency calculations. Eur J Hum Genet. 2004; 12:1015-23.
40. Prior TW, Snyder PJ, Rink BD, Pearl DK, Pyatt RE, et al. Newborn and carrier screening for spinal muscular atrophy. Am J Med Genet A. 2010; 152A:1608-16.
41. Sugarman EA, Nagan N, Zhu H, Akmaev VR, Zhou Z, et al. Pan-ethnic carrier screening and prenatal diagnosis for spinal muscular atrophy: clinical laboratory analysis of >72,400 specimens. Eur J Hum Genet. 2012; 20:27-32.
42. Contreras-Capetillo SN, Blanco HL, Cerda-Flores RM, Lugo-Trampe J, Torres-Munoz I, et al. Frequency of deletion carriers in a Mestizo population of central and northeastern Mexico: A pilot study. Exp Ther Med. 2015; 9:2053-8.
43. Bueno KC, Gouvea SP, Genari AB, Funayama CA, Zanette DL, et al. Detection of spinal muscular atrophy carriers in a sample of the Brazilian population. Neuroepidemiology. 2011; 36:105-8.
44. Larson JL, Silver AJ, Chan D, Borroto C, Spurrier B, Silver LM. Validation of a high resolution NGS method for detecting spinal muscular atrophy carriers among phase 3 participants in the 1000 Genomes Project. BMC Med Genet. 2015; 16:100.
